# Supplementary material for: Optimizing radiotherapy protocols using computer automata to model tumour cell death as a function of oxygen diffusion processes
Source: Sci Rep. 2017 May 23;7:2280. doi: 10.1038/s41598-017-01757-6 (PMC5442104; doi:10.1038/s41598-017-01757-6)
Supplement: Supplementary file 2 — Supplementary Software [file 41598_2017_1757_MOESM2_ESM.zip]

Archive with 3 entries (3 files):
- SupSoftware/exampleprotocol.txt
- SupSoftware/MyAppInstaller_web.exe
- SupSoftware/README_Carot.pdf
